# Supplementary material for: Molecular Cloning and Identification of NADPH Cytochrome P450 Reductase from Panax ginseng
Source: Molecules. 2021 Nov 3;26(21):6654. doi: 10.3390/molecules26216654 (PMC8588036; doi:10.3390/molecules26216654)
Supplement: Supplementary file 1 [file molecules-26-06654-s001.zip]

Archive with 1 entries (1 files):
- molecules-1383173-supplementary.pdf
